# Supplementary material for: Carbon Quantum Dots from Pomelo Peel as Fluorescence Probes for “Turn-Off–On” High-Sensitivity Detection of Fe3+ and L-Cysteine
Source: Molecules. 2022 Jun 25;27(13):4099. doi: 10.3390/molecules27134099 (PMC9268387; doi:10.3390/molecules27134099)
Supplement: Supplementary file 1 [file molecules-27-04099-s001.zip]

Archive with 1 entries (1 files):
- molecules-1709329-supplementary.pdf
